# Supplementary material for: A methodology for examining the association between plasma volume and micronutrient biomarker mass and concentration in healthy eumenorrheic women
Source: PeerJ. 2020 Dec 21;8:e10535. doi: 10.7717/peerj.10535 (PMC7759127; doi:10.7717/peerj.10535)
Supplement: Supplemental Information 3 — Data were obtained from anthropometry measurement, and laboratory assays including flame atomic absorption spectroscopy on an AAnalyst 400 Spectrometer (PerkinElmer, Inc., Waltham, MA, USA), ultra-performance liquid chromatography (ACQUITY UPLC System, Waters Corporation, Milford, MA, USA), inductively coupled plasma mass spectrometry (ICP-MS), enzyme-linked immunosorbent assay (ELISA) methods (Ramco Laboratories, Inc., Strafford, Texas, USA). [file peerj-08-10535-s003.csv]

study_id	age	height	weight	bmi	pvol	pfat	retinol	ohd3	epi25ohd3	riboflavin	atocopherol	zn	cu	mg	mn	co	fe	ft	tfr	agp	crp	ret_mass	vitd3_mass	epid3_mass	ribomass	atocomass	znmass	cumass	mgmass	mnmass	comass	femass	ftmass	tfrmass	bvol	hgbmass	bodyfe	wbc	ly_ratio	mo_ratio	gr_ratio	ly_count	mo_count	gr_count	rbc_count	hct	mcv	mch	mchc
Subjects identification number	age	height	weight	body mass index	plasma volume	percent body fat	retinol	25(OH)D3	3-epi-25(OH)D3	riboflavin	?-tocopherol	zinc	copper	magnesium	manganese	cobalt	iron	ferritin	serum soluble transferrin receptor	?1-acid glycoprotein	C-reactive protein	retinol mass	25(OH)D3 mass	3-epi-25(OH)D3 mass	riboflavin mass	a-tocopherol mass	zinc mass	copper mass	magnesium mass	manganese mass	cobalt mass	iron mass	ferritin mass	serum soluble transferrin receptor mass	blood volume	hemoglobin mass	body iron	white Blood Cell Count	lymphocyte Ratio	monocyte Ratio	granulocyte Ratio	lymphocyte Count	monocyte Count	granulocyte count	red blood cell count	hematocrit	mean corpuscular volume	mean corpuscular hemoglobin	mean corpuscular hemoglobin concentration
unit	years	cm	kg	kg/m2	L	%	µg/dL	nmol/L	nmol/L	nmol/L	?mol/ L	mg/L	mg/L	mg/L	ng/mL	ng/mL	µg/dL	ng/mL	mg/L	mg/L	mg/L	µg	µg	µg	µg	mg	mg	mg	mg	µg	µg	mg	µg	mg	L	g	mg/kg	/uL	%	%	%	/uL	/uL	/uL	/uL	%	fL	pg	g/dL
1103	30	172.3	63.6	21.4	2.78	29.3	52.81	91.35	2.46	13.21	16.30	0.89	1.03	25.92	2.5	0.9	150.8	34.1				1468.2	101.7	2.74	13.71	19.51	2.47	2.86	72.07	6.95	2.50	4.19	94.87
1107	28	162.5	53.5	20.3	1.57	21.5	42.07	63.65	4.24	18.32	24.92	0.59	1.02	28.23	2.4	0.8	79.1	52.0	3.04	58.83	<3.5	660.5	40.0	2.67	10.73	16.85	0.93	1.60	44.24	3.76	1.25	1.24	81.52	4.78	2.40	307.5	8.7	6500	32.9	5.7	61.4	2150	400	4000	4210000	38.5	91.4	30.4	33.2
1113	26	159.0	54.7	21.6	1.50	25.6	36.72	28.95	1.21	17.97	30.05	0.83	1.02	24.89	2.5	0.8	106.5	20.9	3.57	79.81	<3.5	550.8	17.4	0.73	10.06	19.42	1.25	1.52	37.37	3.75	1.20	1.60	31.34	5.36	2.30	293.7	4.9	6300	32.0	7.6	60.4	2050	450	3800	4215000	38.8	91.9	30.2	32.8
1115	26	165.0	64.9	23.8	2.35	26.2	29.32	112.57	4.04	24.79	20.16	0.89	0.88	27.87	2.3	1.1	145.5	19.2	5.07	77.09	<3.5	689.0	106.0	3.81	21.75	20.41	2.10	2.08	65.57	5.41	2.59	3.42	45.24	11.91	3.50	413.5	3.3	5500	27.5	5.4	67.2	1500	300	3650	4155000	36.6	88.1	28.3	32.3
1119	18	169.5	63.6	22.1	2.00	26.8	31.95	108.08	9.51	36.39	20.07	0.89	0.94	27.49	2.5	0.8	120.5	9.9	3.94	77.09	<3.5	639.0	86.6	7.62	27.16	17.28	1.78	1.88	55.17	5.02	1.61	2.42	19.87	7.87	3.06	376.4	1.9	4750	53.0	9.6	37.3	2500	500	1750	4540000	38.5	84.9	27.1	32.0
1123	23	170.0	65.0	22.5	2.20	31.4	42.26	79.37	2.57	16.01	15.28	0.83	0.97	28.72	2.5	1.4	124.1	32.7	3.24	79.81	<3.5	929.8	70.0	2.27	13.15	14.48	1.84	2.14	63.18	5.50	3.08	2.73	71.97	7.13	3.18	375.8	6.9	4150	36.8	7.7	55.6	1500	350	2300	3980000	34.3	86.3	29.6	34.3
1125	30	164.0	79.5	29.6	2.66	39.7	36.56	51.67	2.07	11.30	21.16	0.73	1.32	29.93	2.7	1.5	202.4	46.8	3.89	111.48	<3.5	972.6	55.1	2.21	11.22	24.24	1.94	3.52	79.74	7.19	4.00	5.39	124.81	10.35	4.19	558.8	7.5	5000	26.8	6.1	67.1	1300	300	3350	4465000	40.5	90.6	30.0	33.0
1127	21	162.0	63.6	24.2	1.60	29.3	39.61	92.10	1.90	19.77	31.68	0.69	1.30	22.60	3.5	1.8	76.3	7.9	4.62	126.96	<3.5	633.7	59.0	1.22	11.81	21.83	1.10	2.08	36.09	5.59	2.87	1.22	12.65	7.39	2.34	279.9	0.5	5950	22.5	9.4	68.1	1350	600	4050	3835000	35.2	91.8	31.1	33.9
1129	21	158.5	65.5	26.1	1.94	27.8	34.10	53.66	1.95	14.46	15.90	0.60	1.11	23.86	2.9	1.5	105.7	9.6	13.95	82.55	<3.5	661.6	41.7	1.52	10.47	13.29	1.15	2.16	46.31	5.63	2.91	2.05	18.57	27.06	2.81	316.3	-2.8	7850	30.6	6.3	63.0	2400	500	4950	3750000	34.4	91.8	29.9	32.6
[truncated: 6 more columns]
